# Supplementary material for: Comparative analyses of chloroplast genome data representing nine green algae in Sphaeropleales (Chlorophyceae, Chlorophyta)
Source: Data Brief. 2016 Mar 9;7:558–70. doi: 10.1016/j.dib.2016.03.014 (PMC4802548; doi:10.1016/j.dib.2016.03.014)
Supplement: Supplementary file 1 — Supplementary material [file mmc1.txt]

Ankyra_judai	-atpF	-atpH	-GCU	-rps2	rpl36	-rps12	-psaJ	-atpI	-psbJ	-psbL	-psbF	rpoBa	rpoBb	petD	-clpP	-UAG	-petB	-rps18	-atpB	-rps19	-rpl2	-rpl23	rps4	GAA	GUU	-UGG	-rpoA	tufA	UAC	-ftsH	psbC	CCA	GUG	psaC	petL	rps7	atpE	petG	-psbD	rps3	rpoC2	rrs	GAU	UGC	rrl	rrf	psbA	-cemA	-psbI
Bracteacoccus_aerius	-atpF	-atpH	-GCU	-rpoBb	-rpoBa	psbF	psbL	-petG	-UAA	-rps12	-psaJ	-atpI	-psbJ	-psbD	-GUU	-petL	-psaC	-GUG	-psbC	-ftsH	-UGU	-UUU	-ycf12	-UGA	-atpE	-rps7	-rpoC2	-rps3	rps2	psbB	psbT	-psbN	psbH	psbK	-rpl20	rbcL	GUA	rps11	GUC	psbA	rrs	GAU	UGC	rrl	rrf	-cemA	-psbI	-atpA	-UCC
Bracteacoccus_minor	-atpF	-atpH	-GCU	-rpoBb	-rpoBa	psbF	psbL	-petG	-UAA	-rps12	-psaJ	-atpI	-psbJ	-psbD	-rps11	-GUA	-rbcL	rpl20	-psbK	-psbH	psbN	-psbT	-psbB	-rps2	rps3	rpoC2	rps7	atpE	UGA	ycf12	UUU	UGU	ftsH	psbC	GUG	psaC	petL	GUU	GUC	psbA	rrs	GAU	UGC	rrl	rrf	ycf1	GCA	rpl16	rpl14
Chlamydomonas_reinhardtii	-atpB	-ycf1	-rps12	-psaJ	-atpI	-psbJ	-psbD	ftsH	psbC	GUG	GAA	psaC	petL	GUU	-rpoC1	-UAC	petD	ACG	UGG	psbK	tufA	-GCA	-UGU	-rpl20	-UGA	CCA	-clpP	-UAG	-petB	rpl36	rpl23	rpl2	rps19	rpl16	rpl14	rpl5	rps8	psaA	rps4	rrs	GAU	UGC	rrl	rrf	-psbA	-GCU	-ycf12	-atpE	-rps7
Chlorotetraedron_incus	psbC	rpl20	-psbK	-psbH	psbN	-psbT	-psbB	-rps2	-psbA	-ftsH	-UGU	-rpoC2	-rps3	-rpoBb	-rpoBa	psbF	psbL	UAA	petG	-rps12	-psaJ	-atpI	-psbJ	-psbD	psaC	petL	GUU	ycf12	UUU	-GUG	-UGA	-atpE	-rps7	-GUC	-rps11	-GUA	-rbcL	-atpF	-atpH	rrs	GAU	UGC	rrl	rrf	GCU	-cemA	-psbI	-atpA	-UCC
Chromochloris_zofingiensis	psbA	-atpF	-atpH	psbC	-ftsH	-UGU	-rpoC2	-rps3	-rpoBb	-rpoBa	psbF	psbL	UAA	petG	-rps12	-psaJ	-atpI	-psbJ	-psbD	-GUU	-petL	-psaC	-GUG	-UUU	-ycf12	-UGA	-atpE	-rps7	-GUC	-rps11	-GUA	-rbcL	rpl20	-psbK	-psbH	psbN	-psbT	-psbB	-rps2	rrs	GAU	UGC	rrl	rrf	GCU	-cemA	-psbI	ACG	UGG
Dunaliella_salina	ycf1	rpl16	rpl14	rpl5	rps8	psaA	-petD	-rpoC1	-UGG	-UAC	-tufA	-rpl36	-petB	-GUG	-rps12	-psaJ	-atpI	-psbJ	-GUU	UAG	clpP	-petL	-psaC	-GAA	-psbD	-UGU	-rps4	ACG	-UGA	rpl20	GCA	psbK	UCC	CCA	atpA	psbI	cemA	rpl23	rpl2	rps19	atpB	ftsH	psbC	rrs	GAU	UGC	rrl	rrf	atpH
Gonium_pectorale	-atpB	-ycf1	-rps12	-psaJ	-atpI	-psbJ	-psbD	ftsH	psbC	GUG	GAA	psaC	petL	GUU	UAC	rpoC1	petD	ACG	UGG	psbK	-tufA	UGA	rpl20	-GCA	-UGU	-CCA	-clpP	-UAG	-petB	rpl36	rpl23	rpl2	rps19	rpl16	rpl14	rpl5	rps8	psaA	rps4	rrs	GAU	UGC	rrl	rrf	-psbA	-GCU	-ycf12	-atpE	-rps7
Kirchneriella_aperta	-atpF	-atpH	-rpl20	rbcL	-psbK	-psbH	psbN	-psbT	-psbB	-psbC	-ftsH	-UGU	-rpoC2	-rps3	-rpoBb	-rpoBa	psbF	psbL	UAA	petG	-rps12	-psaJ	-atpI	-psbJ	-petL	-psaC	-GUU	-psbD	GUG	-UUU	-ycf12	-UGA	-atpE	-rps7	-GUC	-rps11	-GUA	-rps2	-psbA	rrs	GAU	UGC	rrl	rrf	GCU	-cemA	-psbI	-atpA	-rpoC1
Mychonastes_homosphaera	atpH	atpF	psbC	GAA	-ftsH	-UGU	-rpoC2	-rps3	-psbL	-psbF	rpoBa	rpoBb	UAA	petG	-rps12	-psaJ	-atpI	-psbJ	-psbD	-GUU	-GUG	-petL	-psaC	-UUU	-ycf12	-UGA	-atpE	-rps7	-GUC	-rps11	-GUA	-rbcL	rpl20	-psbK	-psbH	psbN	-psbT	-psbB	-rps2	psbA	rrs	GAU	UGC	rrl	rrf	GCU	ycf1	GCA	rpl16
Neochloris_aquatica	psbB	psbT	-psbN	psbH	psbK	-rpl20	-psbC	-rps2	-psbA	-ftsH	-UGU	-rpoC2	-rps3	-rpoBb	-rpoBa	psbF	psbL	UAA	petG	-rps12	-psaJ	-atpI	-psbJ	-psbD	-GUU	-petL	-psaC	-UUU	-ycf12	-GUG	-UGA	-atpE	-rps7	-GUC	-rps11	-GUA	-rbcL	-atpF	-atpH	rrs	GAU	UGC	rrl	rrf	GCU	ycf1	GCA	rpl16	rpl14
Pleodorina_starrii	-atpB	-rps12	-psaJ	-atpI	-psbJ	-psbD	ftsH	psbC	GUG	GAA	psaC	petL	GUU	UAC	rpoC1	petD	ACG	UGG	psbK	-tufA	-rpl20	-UGA	UGU	GCA	-CCA	-clpP	-UAG	-petB	rpl36	rpl23	rpl2	rps19	rpl16	rpl14	rpl5	rps8	psaA	-ycf1	rps4	rrs	GAU	UGC	rrl	rrf	psbA	-rps2	-rps18	-ycf3	-rps9
Pseudomuriella_schumacherensis	rps2	psbB	psbT	-psbN	psbH	psbK	-rpl20	-ftsH	-UGU	-rpoBb	-rpoBa	psbF	psbL	rps3	rpoC2	GUC	rps7	atpE	UGA	ycf12	UUU	GUG	psaC	petL	GUU	psbD	-petG	-UAA	-rps12	-psaJ	-atpI	-psbJ	-rps11	-GUA	-rbcL	-psbC	-atpF	-atpH	-psbA	rrs	GAU	UGC	rrl	rrf	GCU	-cemA	-psbI	-atpA	-UCC
Scenedesmus_obliquus	-psbC	-atpF	-atpH	-ftsH	-UGU	-rpoC2	-rps3	-rpoBb	-rpoBa	psbF	psbL	UAA	petG	-rps12	-psaJ	-atpI	-psbJ	-psaA	-psbD	-UGA	-atpE	-rps7	-GUC	-UUU	-ycf12	psaC	petL	GUU	rps2	psbB	psbT	-psbN	psbH	psbK	-rps11	-GUA	-rbcL	rpl20	-psbA	GUG	rrs	GAU	UGC	rrl	rrf	GCU	-cemA	-psbI	-atpA
Volvox_carteri	-atpB	-rps12	-psaJ	-atpI	-psbJ	-psbD	ftsH	psbC	GUG	GAA	psaC	petL	GUU	-psbK	-UGG	-ACG	-petD	-rpoC1	-UAC	-tufA	-rpl20	-UGA	UGU	GCA	CCA	-clpP	-UAG	-petB	rpl36	rpl23	rpl2	rps19	rpl16	rpl14	rpl5	rps8	psaA	-ycf1	rps4	rrs	GAU	UGC	rrl	rrf	psbA	-rps2	-rps18	-ycf3	-rps9
[truncated: 34 more columns]
