# Supplementary material for: Comparative analyses of chloroplast genome data representing nine green algae in Sphaeropleales (Chlorophyceae, Chlorophyta)
Source: Data Brief. 2016 Mar 9;7:558–70. doi: 10.1016/j.dib.2016.03.014 (PMC4802548; doi:10.1016/j.dib.2016.03.014)
Supplement: Supplementary file 3 — Supplementary material [file mmc3.zip]

Archive with 1 entries (1 files):
- ._GeneOrder.tre
